# Supplementary material for: Identification and cross-validation of genetic loci conferring resistance to Septoria nodorum blotch using a German multi-founder winter wheat population
Source: Theor Appl Genet. 2020 Oct 12;134(1):125–42. doi: 10.1007/s00122-020-03686-x (PMC7813717; doi:10.1007/s00122-020-03686-x)
Supplement: Supplementary file 2 — Supplementary file2 (XLSX 65 kb) [file 122_2020_3686_MOESM2_ESM.xlsx]

## Sheet: Sheet1
Line	Tox3_infil	infil49	LB2016	PH2016	DH2016	LB2017	PH2017	DH2017	corre2017	LB2018	PH2018	DH2018	corre2018
BMW2001	1	0	14.6705	78.6394	251.6	9.5878	87.0325	258.86	-17.5365	15.0298	46.222	244.98	-6.27189
BMW2002	1	0	66.5884	72.508	250.33	54.7023	76.0094	258.26	26.6603	35.0946	55.9403	244.54	12.4771
BMW2003	1	0.333333	14.3385	76.5157	257.59	10.0581	80.0965	264.99	-7.69108	15.9199	50.2134	250.4	-1.53541
BMW2004	0.166667	0	31.5081	79.984	251.39	15.5509	82.191	256.93	-14.5251	16.8704	43.762	239.91	-11.9523
BMW2005	0.666667	0	29.3544	75.37	251	16.1327	82.3276	257.49	-13.0869	15.8486	53.3401	241.78	-6.76349
BMW2006	0	0	26.0942	83.8128	249.83	43.6527	95.055	256.9	13.5308	26.6368	56.5371	240.86	-2.28371
BMW2007	0	0	30.8682	77.4709	251.53	21.962	83.6505	257.6	-7.08935	16.7028	50.4703	242.63	-6.70854
BMW2008	0	0	32.9544	79.6907	250.54	11.2251	86.0094	258.18	-16.9392	18.3631	53.0699	241.21	-4.99181
BMW2009	1	0	42.9673	79.0204	251.89	22.3524	85.6505	257.85	-6.31661	20.1125	45.0464	243.6	-2.74232
BMW2012	0	0	20.5776	85.2011	251.61	22.0614	90.0325	258.85	-5.07822	15.0298	51.0699	241.21	-9.05287
BMW2013	0	0	31.8917	76.3944	255.39	38.4669	87.191	260.85	14.3861	18.4279	56.2526	243.65	-4.00882
BMW2015	0	0	29.8211	68.7159	254.37	28.8805	82.191	258.97	1.92441	28.5855	52.0848	244.03	6.57417
BMW2018	3	0	45.4834	71.1493	253.75	31.305	90.0189	258.59	3.76774	30.0361	51.1883	243.77	7.45815
BMW2020	0	0	44.3756	78.5921	254.2	25.104	90.055	260.05	-0.200354	17.4511	54.3957	243.04	-5.37235
BMW2022	3	0	37.3578	67.4406	252.08	61.3953	79.9827	255.95	29.8205	43.9968	43.874	240.42	16.0182
BMW2023	3	0	34.1679	72.8076	251.48	34.7535	82.0715	259.02	7.87388	14.182	43.3081	243.01	-9.18206
BMW2024	3	0	37.9819	74.445	252.28	32.127	83.4413	259.4	5.82854	21.7028	44.0566	243.11	-1.98212
BMW2025	2.16667	0	16.0004	79.4882	251.58	20.3924	82.0325	258.05	-7.97073	18.3631	53.0699	242.21	-11.8914
BMW2026	3	0	47.4991	84.238	248.5	32.9668	96.055	255.97	1.42255	37.5746	53.7901	239.81	14.1907
BMW2027	3	0	30.7329	65.9682	252.45	33.2039	71.8276	260.98	9.32188	35.2037	44.4786	240.9	8.16631
BMW2028	0	0	19.6211	81.6907	253.54	28.6601	90.528	258.02	0.25109	23.4458	51.3777	242.71	0.457067
BMW2029	3	0	32.8933	66.2111	251.51	29.7654	75.0906	259.86	4.17046	22.2092	40.9399	240.74	-6.38626
BMW2030	3	0	31.0438	60.5155	253.88	24.6389	71.0466	257.26	-4.93244	37.4765	44.4278	241.73	11.6888
BMW2031	2.33333	0	24.3006	78.4785	252.94	20.5521	87.0906	258.08	-7.76515	13.634	55.7073	243.67	-15.2502
BMW2032	3	0	26.8847	80.0391	251.57	23.5327	87.0629	258.98	-3.4081	26.6368	47.0047	242.11	2.47846
BMW2033	3	0	29.0004	72.3175	251.98	NA	NA	NA	NA	45.0361	41.0566	241.11	9.94091
BMW2034	0	0	24.5603	76.9562	252.43	19.3151	85.0906	258.01	-9.1092	15.8486	42.3081	244.01	-5.85218
BMW2036	3	0	33.1718	69.0963	247.7	15.7942	79.33	256.61	-14.7712	28.8759	45.0915	239.98	0.996261
BMW2037	3	0	30.5239	84.6835	250.83	18.0889	94.8276	257.03	-11.8342	23.3695	56.4703	241.63	1.13792
BMW2038	3	0	20.7331	71.9751	250.46	32.2124	80.059	256.49	1.46343	21.338	45.6697	242.9	-9.16927
BMW2039	3	0	20.2032	69.1606	255.37	22.2052	80.0906	264.87	4.27249	22.5329	45.3462	244.8	1.16715
BMW2041	3	0	22.5787	87.2543	255.08	17.1527	99.8276	260.05	-8.15165	20.513	52.7974	243.2	-1.86229
BMW2042	0	0	18.3968	79.3063	257.68	33.7233	85.0906	260.03	8.38836	20.3007	48.7073	244.67	-0.663546
BMW2043	3	1	42.866	86.3409	252.67	37.9633	98.5477	257.58	8.88136	19.6714	65.6918	241.27	1.1428
BMW2044	0	0	57.3807	65.7157	253.7	32.1894	80.0325	257.97	3.70392	41.6964	50.0699	240.21	16.5379
BMW2045	0.666667	0	24.22	72.9866	250.78	17.2881	76.0094	257.04	-12.6197	15.423	47.2422	242.42	-8.7386
BMW2046	3	3	49.7153	81.4184	251.13	33.5643	87.191	256.16	2.31063	28.4279	59.4156	242.99	6.45074
BMW2047	0.666667	0	15.7178	65.3133	256.62	22.7722	74.0629	258.98	-4.1686	16.3096	46.2834	244.16	-5.83134
BMW2048	0	0	36.0838	75.1365	256.41	27.8968	80.0629	265.94	11.6005	25.9314	48.6545	245.85	5.98287
BMW2050	3	0	53.5545	82.2765	249.03	47.3487	84.9547	255.26	14.7186	23.7233	47.3089	243.52	1.02457
BMW2051	0	1	18.9812	72.585	258.23	15.9531	86.0466	264.06	-3.21841	11.9073	56.22	248.96	-11.2363
BMW2052	3	0	19.0972	73.366	258.05	41.5888	90.0466	260.01	16.2233	14.6714	57.328	245.97	-8.04404
BMW2054	0	0	25.845	74.638	254.63	29.0482	85.0906	258.94	2.04623	20.1581	43.1161	247.36	3.46175
BMW2055	1	0	39.0875	74.3336	254.55	26.4743	84.0094	258.01	-1.95	15.1125	46.3777	242.71	-8.66401
BMW2056	0.833333	0.333333	27.174	77.8635	253.97	19.626	85.43	261.34	-3.70545	23.3695	51.1883	242.77	0.233421
BMW2058	0.666667	0	14.1833	63.8024	253.64	24.2142	76.5797	260.09	-1.02898	15.8486	46.3527	246.1	-3.4172
BMW2059	0	0	22.3546	83.4864	249.71	18.1958	92.055	255.97	-13.3485	22.1059	51.8851	240.37	-1.81951
BMW2060	0	1	20.2374	71.9145	254.03	23.6	78.0629	257.85	-5.06901	12.4765	46.6132	244.93	-8.73291
BMW2061	3	0	29.0836	81.4788	251.7	20.0797	92.0466	259.87	-5.49994	21.3096	44.2834	242.16	-3.76331
BMW2062	3	0.333333	34.4934	62.8623	250.02	28.8272	71.0189	257.92	0.265251	19.2647	41.6545	240.85	-8.1108
BMW2063	0.5	0	14.1657	79.238	253.5	16.1607	88.6437	258.99	-10.7648	10.9314	45.3069	245.99	-7.91786
BMW2065	3	0	28.0094	82.141	254.38	27.1592	81.9547	260.95	3.23129	11.3096	50.879	243.12	-11.7277
BMW2066	3	0.666667	45.8345	72.8076	251.48	19.9177	89.8276	259.08	-6.87016	16.3096	35.5241	242.69	-9.36896
BMW2068	0	3	37.2336	70.9666	252.56	31.4382	80.0466	259.86	5.84326	25.1125	45.7536	241.83	0.0413278
BMW2069	0	0	28.9517	68.0435	253.58	28.2038	84.0906	258.08	-0.113447	20.7844	49.2577	242.51	-3.06184
BMW2071	3	1	19.0664	83.9751	258.46	15.1761	96.0094	264.97	-2.60367	14.1177	56.2577	248.51	-9.26801
BMW2073	0	0	40.7205	58.0792	252.39	20.3474	77.8276	259.01	-6.54752	16.6964	42.0699	243.21	-7.03648
BMW2075	1	1.33333	18.8371	73.4514	253.98	15.2545	87.6505	259.98	-10.1569	16.2563	54.3349	245.02	-6.10922
BMW2077	0	1	14.0288	78.3233	251.36	16.2086	86.0325	258.9	-10.8545	14.5896	49.9008	242.85	-8.65743
BMW2080	3	2	21.0051	65.5157	257.59	19.0339	71.191	260.87	-5.01636	16.7798	42.5235	245.51	-2.93466
BMW2081	3	0	22.3817	63.7185	256.59	23.8012	81.0325	260.28	-1.1514	30.9532	47.6162	242.77	7.21562
BMW2082	1	1	21.534	75.4645	256.78	19.7441	76.0965	264.95	1.93374	13.8556	47.5699	245.6	-6.56507
BMW2083	2.5	1.66667	16.0479	73.0938	257.97	14.2588	85.0049	261.11	-9.4244	15.9314	49.3069	244.99	-4.90916
BMW2086	0.5	0	21.8262	77.8314	253.76	21.3073	90.0466	259.97	-4.11941	15.7844	52.2577	243.51	-7.09561
BMW2087	0	0.666667	13.7914	66.112	255.72	20.6889	85.0616	261.98	-1.66374	15.9314	47.7217	241.89	-8.01072
BMW2088	3	1.33333	19.602	81.4313	254.78	19.1708	93.9827	260.08	-6.08767	16.8704	53.4786	243.9	-5.77904
BMW2089	0	2.33333	27.6449	65.208	252.63	16.1064	72.0629	257.06	-13.7708	14.2647	46.3069	243.99	-7.33726
BMW2090	0	3	25.1866	79.0355	251.98	28.8753	88.4208	258.46	1.13922	16.7028	49.0566	244.11	-5.6181
BMW2091	3	0	19.0512	74.3133	252.62	18.1255	87.0629	258.26	-9.91646	19.2418	45.3983	241.75	-5.75024
BMW2092	3	0	19.8621	67.4808	255.74	11.8913	73.0965	258.93	-15.126	15.9314	37.7217	243.89	-5.89333
BMW2093	0	0	20.6593	73.1438	255.12	35.7321	82.191	260.05	10.4277	10.2037	49.4786	242.9	-13.2145
BMW2094	3	0	44.881	60.6367	251.58	31.0983	72.191	256.08	-0.277721	31.7792	41.0464	243.6	8.78383
BMW2095	0	0	58.3716	57.8091	255.56	45.5872	68.4185	258.07	17.2547	14.9701	38.4131	243.61	-7.84391
BMW2096	0	2	34.6512	72.2761	248.61	16.831	86.0965	255.97	-14.7133	NA	NA	NA	NA
BMW2097	0	0.666667	21.8318	85.333	253.53	19.9074	97.191	261.06	-3.85227	11.7798	55.4181	246.32	-10.8957
BMW2098	3	1	19.816	77.4105	253.6	20.1448	85.191	260.77	-4.0584	15.8486	51.3527	242.1	-7.10289
BMW2099	3	2.66667	47.5723	83.246	258.54	25.7389	92.5228	260.55	1.19924	21.6368	58.4131	245.61	-1.37319
BMW2100	0	0	18.5707	68.9145	252.03	18.2668	85.9052	258.93	-8.75047	19.9701	48.5371	242.86	-3.20174
BMW2106	0.5	2	22.1075	70.6082	257.48	NA	NA	NA	NA	12.9905	51.426	245.33	-8.54822
BMW2107	1	2	28.9468	72.8791	252.56	17.7656	80.055	260.05	-7.53875	NA	NA	NA	NA
BMW2108	3	2	27.3066	70.7136	255.95	31.4058	81.9827	260.05	6.10145	15.8987	50.5643	243.66	-6.76837
BMW2109	0.5	0	21.7621	82.7028	250.57	21.3419	90.0906	259.74	-4.43656	15.8486	50.3081	242.01	-7.38062
BMW2111	3	0	19.0474	80.7157	252.7	15.3752	99.0466	259.83	-10.2656	14.1177	52.8946	245.27	-8.16684
BMW2112	3	0	25.0933	58.1332	254.58	18.8867	64.9547	263.05	-1.82949	25.8786	36.5769	241.98	-1.08543
BMW2113	3	0	30.0523	70.2469	254.21	20.6417	83.4052	259.95	-4.81559	34.182	43.3401	242.78	10.3528
BMW2114	3	0.666667	66.3675	64.904	254.62	54.8725	68.0906	260.04	29.5529	32.2092	43.3523	245.8	12.9086
BMW2116	0	0	29.693	72.6898	250.86	43.2189	81.055	256.97	13.204	30.9314	43.7217	239.89	2.73763
BMW2118	3	0	39.0533	65.8829	251.6	32.475	75.0325	256.97	2.46013	19.639	42.7933	242.26	-5.429
BMW2119	0.666667	1	13.4927	78.1528	251.16	18.6885	84.8276	257.93	-9.85816	17.4765	51.6132	241.93	-5.97095
BMW2120	3	1	35.3524	80.1012	252.85	37.7847	86.055	257.15	8.04512	NA	NA	NA	NA
BMW2121	1	1	22.4484	76.6791	252.26	15.8501	85.0906	257	-14.1189	28.4464	50.4181	241.32	4.14547
BMW2124	3	2.33333	44.3493	75.797	255.01	31.8807	84.0629	258.05	3.51757	32.6652	49.4565	243.07	6.33433
BMW2125	2.5	0	16.9782	77.9166	255.78	18.7311	81.0965	261.03	-5.07446	16.2436	49.4756	242.19	-7.71811
BMW2126	3	0	41.2687	80.4313	254.78	36.443	95.0325	262.18	14.3962	31.6964	55.4301	242.95	9.15913
BMW2127	0.5	0	19.8462	72.2424	256.58	21.5505	75.8276	260.15	-3.60092	18.3333	46.8796	242.42	-5.794
BMW2128	3	0	10.3214	69.4688	253.09	12.6127	80.055	257.06	-17.2645	16.8704	40.762	242.91	-7.60363
BMW2129	3	0	49.7153	66.4184	252.13	36.4481	71.9827	259.03	9.58377	20.3007	56.0834	242.96	-1.34964
BMW2130	3	2	22.6878	73.37	253	18.1871	86.0094	260	-7.19372	30.0298	52.222	241.98	6.55223
BMW2131	3	1	42.1456	67.4968	252.21	16.2767	75.0466	259.16	-10.3888	35.5425	43.3523	240.8	8.06219
BMW2132	3	0	25.6163	63.8362	256.25	26.9665	69.0797	260.36	2.13626	30.9314	42.7217	242.89	7.36024
BMW2133	2.66667	0	25.4409	68.6082	254.48	34.0227	83.8026	258.93	7.00543	16.6368	51.5371	243.86	-5.61412
BMW2134	3	0	51.5884	73.508	251.33	32.4003	84.191	260.97	8.50298	20.0946	49.2526	242.65	-3.36433
BMW2135	3	0	26.9107	78.7831	257.3	11.6227	90.0094	261.97	-10.7452	28.8759	54.0915	246.98	6.90539
BMW2136	3	0	23.7791	57.7726	252.49	20.1036	61.191	260.92	-3.87019	NA	NA	NA	NA
BMW2137	1	0.666667	44.132	71.4987	253.39	31.7529	78.8276	259.97	6.32619	39.1177	45.2577	244.51	17.2789
BMW2139	3	1	37.5811	77.4488	251.76	30.1875	93.0965	258.97	3.23141	27.4765	52.7481	245.65	5.41682
BMW2140	3	0	19.239	79.246	255.54	20.0049	89.9827	258.9	-7.05825	37.4765	50.6132	244.93	15.6759
BMW2141	1	0	45.2597	73.183	250.36	32.0586	82.5256	259.1	5.30133	26.7792	47.0464	242.6	2.86683
BMW2142	3	0	34.2266	67.2267	254.56	28.3556	72.0965	259.92	2.85243	30.2037	43.7883	244.84	9.06616
BMW2143	2	0	19.5176	73.4782	253.18	15.6606	80.0466	261.29	-7.74731	11.7612	51.2526	244.65	-10.2675
BMW2144	3	0	17.6806	69.9755	254.15	53.6742	76.0965	259.98	28.2628	15.3007	53.0834	246.96	-5.5293
BMW2145	3	0	40.2597	62.183	253.36	18.1975	75.6505	260.97	-5.69982	20.0946	49.4156	241.99	-3.87495
BMW2146	3	0	42.3621	66.3233	253.36	22.0412	77.0325	258.08	-6.27605	33.4279	50.4156	241.99	9.71494
BMW2148	3	0	32.0196	82.5377	252.83	56.3418	88.055	258.98	29.401	22.3301	52.7436	242.51	-0.730426
BMW2151	3	0	15.1546	67.7594	257.66	19.43	70.6505	266.15	3.45491	18.4458	42.0464	253.6	13.6412
BMW2152	0	1.33333	18.2539	78.9856	254.41	26.7292	45.4208	258.56	-0.853941	15.3007	49.6911	243.16	-6.74479
BMW2153	3	0	49.8211	74.7159	253.37	22.913	79.191	260.97	-0.984318	20.0927	49.1117	242.45	-3.58383
BMW2154	3	0	17.5162	69.5745	254.42	27.7705	76.9547	261.05	3.99553	25.0298	41.4301	242.95	0.748906
BMW2155	3	0	32.6718	79.5157	253.59	25.5182	87.0906	258.15	-2.69199	16.7612	45.9403	243.54	-6.19473
BMW2156	3	0	42.4654	82.4987	251.39	54.3801	89.0965	260.03	29.0452	43.3663	53.5632	240.16	12.7619
BMW2157	0	0	23.5819	80.5487	254.2	15.4944	99.6505	257.01	-14.4593	17.2092	57.3523	240.8	-4.38732
BMW2162	0	1	20.3782	82.6578	255.4	17.8127	99.9547	263.03	-2.93408	16.6368	47.4131	245.61	-3.71855
BMW2163	3	0.666667	24.9664	77.2396	252.14	NA	NA	NA	NA	19.1177	50.2577	241.51	-5.2296
BMW2164	0	0	30.3243	72.3292	252.44	29.3382	79.5227	258.86	2.21387	25.3007	48.6911	243.16	3.15955
BMW2165	3	0	43.4794	72.0736	252.77	22.636	80.9547	259.97	-2.79071	30.2037	43.7883	243.84	7.49019
BMW2166	3	0	36.6591	67.0552	251.44	23.9788	68.0325	255.99	-7.53487	34.232	51.1546	240.38	9.77476
BMW2167	3	0	28.5597	71.9181	257.3	31.9345	81.1437	261.07	8.19012	19.9701	44.4131	245.61	0.33874
BMW2168	3	2	40.1461	77.0736	254.77	55.4059	82.0965	260.05	30.1015	24.1432	49.7481	244.65	2.0678
BMW2170	3	0	34.8778	76.1306	252.56	35.9282	85.0325	259.98	10.5168	17.7406	51.6525	242.1	-9.09091
BMW2172	3	0	46.9041	61.9145	254.03	31.5363	70.0466	260.97	7.63898	20.9369	40.5031	242.24	-4.7849
BMW2173	2.33333	0	20.9144	72.4488	251.76	11.6165	83.0965	257.94	-16.9149	14.1432	40.6132	243.93	-8.19212
BMW2175	3	1	20.8126	69.9845	256.03	20.633	79.6505	260.05	-4.67135	12.4511	41.8946	244.27	-9.52968
BMW2176	3	2	23.2469	70.9757	252.3	31.1058	76.0906	258.98	4.165	30.5425	46.0915	240.98	4.4551
BMW2177	3	0	21.1372	68.0048	253.61	25.4905	82.191	257.97	-2.99498	15.2037	42.7883	244.84	-5.79842
BMW2178	1	1.33333	54.8729	76.9662	252.55	38.8304	80.0906	259.98	13.419	65.1131	48.4181	242.32	41.0538
BMW2179	3	0	25.6163	63.8362	253.25	23.3378	67.3486	258.4	-4.49004	18.3034	45.4131	240.61	-8.33173
BMW2180	3	0.666667	17.3497	72.322	252.7	16.2539	82.0094	258.77	-11.0081	21.0612	49.4637	242.7	-2.2517
BMW2181	3	0	28.2244	71.7798	253.92	20.2958	76.0325	259.04	-6.55324	24.2647	47.7217	242.89	1.35752
BMW2182	1	1.66667	20.92	76.9505	250.53	47.2097	82.0325	258.97	20.2536	21.3595	48.535	240.96	-3.59636
BMW2184	3	1	16.6323	71.3315	256.47	15.3652	85.055	260.86	-8.70035	16.0791	47.5936	246.06	-3.88611
BMW2186	0	2	28.2789	68.8454	251.71	24.491	80.8166	257.49	-4.72859	19.2647	43.3069	243.99	-2.28174
BMW2187	0	1	35.0523	71.2469	253.21	16.4571	82.0466	258	-11.9825	20.0946	51.4156	242.99	-2.8349
BMW2188	3	2	42.5166	71.8024	253.64	29.0921	84.9827	258.04	0.713677	26.8704	49.7883	244.84	4.92035
BMW2190	0.5	1	50.6135	76.8791	252.56	40.3195	85.0325	259.98	14.9081	36.7798	46.4181	238.32	7.44113
BMW2191	3	1.66667	33.2561	76.5552	253.39	33.4268	86.5797	258.99	6.5013	46.338	50.6697	243.9	24.3162
BMW2192	1	1	19.3211	62.6653	253.68	16.833	76.0094	259.03	-10.0313	20.9085	39.1199	241.81	-5.83225
BMW2193	3	0	53.6866	76.7656	249.05	34.4637	81.6505	257.04	4.55589	37.5751	50.8137	240.19	13.1124
BMW2195	3	2	50.1405	61.572	252	26.11	74.0906	255.95	-5.46484	23.7725	48.8914	244.52	2.0675
BMW2196	3	0	36.373	69.5563	253.99	38.9621	86.9547	258.28	10.9507	26.9673	47.6911	241.16	-4.54684
BMW2197	2	2	24.246	80.6458	253.37	22.8345	84.9547	260.77	-1.3687	17.5751	51.1199	241.81	-5.78948
BMW2198	3	1	51.0422	76.5921	249.2	50.4075	85.0965	256.97	20.3926	30.0946	49.4156	241.99	6.12505
BMW2199	1	1.66667	33.1413	79.2424	250.16	25.2949	92.8276	254.97	-7.77874	13.0047	54.328	241.97	-9.34328
BMW2200	3	2.66667	61.2015	76.982	248.42	57.2892	83.6505	256.95	27.2437	45.0323	49.9725	241.82	17.5906
BMW2202	3	0.666667	14.7498	81.4259	256.94	19.3498	100.01	259.06	-7.46865	18.8759	58.0915	243.98	-3.63952
BMW2203	3	1	30.7205	80.0792	252.39	23.8093	93.5768	258.49	-3.8809	15.8486	51.3527	243.1	-6.56738
BMW2204	3	0	20.1461	67.0736	256.77	26.87	75.0325	261.01	3.03386	15.0946	51.4156	245.99	-6.25432
BMW2205	3	0	45.2819	68.9331	251.58	54.4796	83.8276	260.94	30.5364	NA	NA	NA	NA
BMW2206	3	0	30.64	61.7136	251.95	29.0826	70.6269	257.56	-0.0299284	31.338	39.6918	242.27	5.70262
BMW2207	3	3	21.1946	61.4292	254.03	31.0892	83.9547	259.98	5.67779	11.7866	41.9883	247.31	-4.52351
BMW2208	1	1.66667	13.4232	75.7099	253.02	17.7164	79.6505	259.08	-9.07146	21.7612	54.9403	242.54	-0.84625
BMW2209	3	0	26.6631	75.4112	252.33	23.0528	80.0906	259.9	-2.48096	19.9701	42.4131	243.61	-2.70886
BMW2211	3	0	41.5574	70.1587	253.51	32.051	71.191	257.99	3.59611	17.5751	53.8137	243.19	-4.78404
BMW2212	3	2.66667	37.8613	80.4292	249.03	28.451	85.055	256.77	-1.86974	19.2418	44.3983	242.75	-4.54777
BMW2213	1	1	40.1405	78.572	249	21.4008	82.0965	256.05	-10.0211	15.9085	45.3983	240.75	-10.4381
BMW2215	0	1	31.4824	71.1401	252.5	38.0991	78.43	258.46	10.363	33.4458	40.7536	241.83	6.98164
BMW2216	0	0	25.2251	76.3944	259.39	28.964	74.0629	261.08	5.23491	17.5927	42.3078	244.84	-3.14709
BMW2217	3	0.5	53.5774	75.7831	251.3	54.0948	87.5757	255.9	22.4435	54.6714	49.6918	239.27	28.9249
BMW2218	0	0	41.373	79.3105	248.54	29.0431	89.0616	256.88	-1.10941	26.338	56.6697	239.9	5.06279
BMW2219	0	1	24.3812	69.0938	250.97	21.4154	79.9547	257.86	-7.23831	23.1839	49.3698	243.05	0.226443
BMW2220	1	2.33333	33.8744	64.1297	253.73	31.8247	76.6505	258.28	3.81333	22.5153	48.3401	242.78	-0.574275
BMW2222	3	0	22.7769	71.6444	251.77	17.3338	85.0965	257.86	-11.3199	15.1125	48.3777	241.71	-9.29362
BMW2223	0	1	20.6666	75.7055	254.46	20.6837	89.9547	259.97	-4.74301	45.9314	50.3069	242.99	23.5761
BMW2224	3	1.33333	35.3023	81.7683	251.91	30.3979	95.1188	259.86	4.80296	24.6714	54.328	244.97	2.70223
BMW2226	3	1	37.1529	65.4968	250.53	17.0294	74.6505	256	-14.469	17.7899	46.3948	239.85	-9.21333
BMW2227	1	0	18.7093	68.3081	253.54	17.1464	85.0629	258.9	-9.91675	14.9959	50.5504	241.87	-12.2301
BMW2228	3	0	25.9144	70.4488	252.76	38.3444	81.8276	257.28	8.80364	16.7612	45.4156	240.99	-9.58685
BMW2229	3	1	16.8581	76.5493	253.05	23.9416	83.4185	259.51	-2.18862	NA	NA	NA	NA
BMW2230	3	0.666667	39.0663	73.9682	253.45	46.7761	87.0094	259.98	21.3647	33.8463	46.9872	242.27	9.85868
BMW2231	3	2	30.8717	77.2085	252.17	23.6814	87.9547	257.97	-4.80408	26.6368	52.5371	239.86	2.89485
BMW2232	1	0	23.4717	81.6093	250.56	16.2664	85.0965	258.97	-10.6897	15.2037	54.4786	241.9	-7.66297
BMW2233	0	0	24.3493	76.797	253.01	26.4247	85.9827	260.87	2.37444	33.4464	47.5235	244.51	11.5318
BMW2234	3	1	29.2978	74.727	249.52	24.5557	85.0094	256.08	-6.82032	28.6233	53.045	240.51	1.81944
BMW2236	3	1	55.9642	71.3174	248.01	42.5654	80.6505	254.9	9.3847	60.1131	42.2568	239.05	28.9835
BMW2237	3	1.66667	47.3149	61.8128	248.46	21.8366	74.5049	256.59	-8.75943	34.6714	45.6918	240.27	7.71617
BMW2238	3	1	39.8261	76.651	252.57	63.2097	83.055	258.26	35.1677	NA	NA	NA	NA
BMW2239	0	1	29.2765	64.8007	256.17	14.4418	69.9827	260.99	-9.42493	16.7792	44.7536	243.83	-5.68417
BMW2240	3	0	45.9861	65.2564	247.82	21.3695	78.9547	255.9	-10.2818	15.1131	47.5235	242.51	-8.92587
BMW2241	3	1	58.3786	63.3478	251.05	39.4891	71.9547	257.97	11.0036	45.0927	41.3179	241.98	19.0007
BMW2242	3	3	36.7387	84.0716	251.02	15.4386	95.0094	260.83	-8.67283	28.3631	57.222	242.98	-1.2956
BMW2243	3	0	47.3239	81.2174	250.19	33.3338	81.6505	260.83	9.22237	25.9261	54.8179	238.98	3.14
BMW2244	0	0	41.8699	70.1606	254.37	18.1981	77.8276	261.05	-5.57687	21.7612	45.2526	243.65	-0.986401
BMW2245	3	0	21.4132	75.3205	252.87	23.2399	91.191	256.98	-6.75967	35.1125	47.3777	241.71	3.21209
BMW2246	3	0	50.0566	72.0286	250.69	34.3295	84.191	259.83	8.68868	15.1125	47.3777	242.71	-8.50646
BMW2247	3	0	62.2402	69.409	248.42	34.3302	77.0466	256.03	2.87771	26.7792	42.7536	240.83	-0.846058
BMW2248	3	1.66667	36.2167	77.0952	254.57	32.747	90.0466	259.04	5.89796	27.2092	49.9399	245.74	6.11965
BMW2249	3	0	31.6605	77.8634	255.54	32.5068	89.9827	258.18	4.34249	25.1131	50.2568	242.05	1.33009
BMW2250	3	0.333333	24.3956	71.2211	250.03	22.9688	80.8567	257.34	-6.48019	15.8486	50.3527	242.1	-7.34435
BMW2251	0.666667	0	31.3371	78.6394	251.6	21.3489	89.0466	256.98	-8.65067	12.4765	58.4278	241.73	-9.21829
BMW2252	3	0	16.6966	76.4628	254.62	16.7914	84.0466	260.77	-7.4118	13.8759	49.9399	242.74	-9.40317
BMW2255	3	0	20.9126	75.6458	252.37	29.5058	83.0906	259.97	4.07909	19.1177	48.2577	242.51	-4.91361
BMW2256	3	0	28.2678	77.9428	251.18	22.5975	91.9827	257.28	-6.94326	22.139	42.2951	244.22	-3.21649
BMW2257	3	0	44.8673	67.4645	253.78	28.1448	81.0396	259.42	1.87693	14.182	47.3527	243.1	-8.64963
BMW2258	3	0	25.8821	77.4274	252.17	58.522	79.8276	255.99	27.0083	21.1611	43.679	243.53	-1.89777
BMW2261	3	2.33333	25.4048	65.7093	254.13	25.9987	90.0094	255.97	-5.54555	24.9701	45.5371	241.86	0.0520556
BMW2262	3	0	39.3437	81.2953	250.24	33.6331	89.6505	255.92	2.01238	20.5425	50.4825	240.59	-7.41402
BMW2263	3	0	32.6419	81.6888	250.68	28.1232	90.0965	257.18	-1.5705	28.3631	58.4301	242.95	-0.999483
BMW2264	3	0	16.5574	84.1587	257.51	18.4058	94.055	262.87	-2.58568	16.3096	51.2834	244.16	-13.2396
BMW2265	3	0	30.4166	74.054	250.39	16.7313	85.6505	257.08	-13.1153	21.3886	53.5594	240.95	-4.95482
BMW2266	3	NA	19.1483	76.5177	254.51	33.3451	84.6505	258.05	4.98197	20.1131	52.5235	242.51	-3.00054
BMW2267	3	0	22.5723	67.246	261.54	33.4078	73.6505	262.03	11.1316	29.6429	52.2834	245.16	7.65814
BMW2268	3	0	36.4751	51.6798	251.64	25.4662	61.6117	258.02	-2.94281	27.598	35.6545	242.85	3.13165
BMW2269	3	0	24.4512	57.5176	254.62	19.546	73.3911	261.08	-4.18309	21.6368	43.0047	243.11	-1.79812
BMW2270	3	0	18.6863	74.5377	250.83	37.1588	88.0325	258.16	8.9639	19.1432	55.6132	242.93	-3.29539
BMW2271	0.666667	0	19.3194	59.4878	253.49	17.078	68.191	258	-11.3616	18.013	37.7798	242.32	-7.79216
BMW2272	3	0	38.3997	65.5699	254.25	55.3547	84.5477	258.52	27.7104	83.4458	54.7536	240.83	60.8143
BMW2274	3	1.66667	51.6073	80.5756	253.44	38.0105	80.0629	259.77	12.2779	17.5751	50.3983	239.75	-7.30251
BMW2275	3	2.66667	31.6001	71.0627	250.91	52.5783	79.9547	258.85	25.4387	39.2647	45.3069	241.99	14.9471
BMW2276	3	NA	26.115	76.4129	250.45	24.915	90.055	257.01	-5.03869	39.7342	51.5476	239.92	11.9044
BMW2277	3	0.333333	43.4189	73.2003	252.11	56.4401	90.0325	257.04	26.5323	31.338	58.6697	240.9	3.48105
BMW2278	3	1.33333	36.1369	56.777	251.39	33.549	76.8276	256	2.05063	18.8759	45.3523	240.8	-7.76387
BMW2279	3	0	33.0094	77.141	251.38	20.0795	85.191	257.15	-9.66008	35.0946	47.2526	242.65	4.10511
BMW2280	3	0	25.3863	74.4986	250.33	31.4556	80.0094	257.9	2.86306	25.0361	49.4703	240.63	-7.33153
BMW2281	0	0	34.1984	81.7827	251.3	38.7077	95.0965	257.87	10.0693	18.3695	58.4703	242.63	-3.69336
BMW2282	3	0	52.9451	70.4929	250.34	38.4117	81.462	255.4	5.9957	35.8486	48.3401	240.78	10.8592
BMW2283	3	1	14.1833	76.8024	256.64	20.0346	85.191	259.04	-6.81444	15.2458	48.1095	243.45	-7.48398
BMW2284	3	0	17.5787	75.2543	254.08	14.1861	85.0965	259.04	-12.6629	16.2725	51.2113	243.65	-6.12881
BMW2285	3	0	42.5867	71.9505	248.53	33.0443	83.8276	254.98	-0.0140472	35.0866	47.3872	240.83	6.23609
BMW2286	3	0	35.7331	79.9751	251.46	35.9563	85.5768	258.56	8.37316	53.0047	53.6697	240.9	23.1152
BMW2287	3	0	35.6912	74.4406	251.08	31.4605	85.0629	255.97	-0.0837539	40.1131	43.4181	239.32	10.1172
BMW2288	3	0	36.858	83.4496	248.12	20.4074	93.5256	255.83	-11.351	26.6368	40.0047	240.11	-3.39492
BMW2289	0	0	46.76	65.1332	248.58	63.8325	66.0906	256.05	32.4106	27.9763	38.5241	238.69	-6.42154
BMW2290	3	0	20.9645	60.727	252.52	20.2607	68.462	256.92	-9.83064	43.4458	39.7536	241.83	16.703
BMW2291	3	0.666667	17.5162	64.5745	251.42	21.7911	88.9547	260.98	-2.09092	26.3096	38.5241	239.69	-5.78819
BMW2292	3	0	49.0474	74.7157	253.7	31.1886	85.0094	257.15	1.44902	33.537	50.7883	242.84	10.2252
BMW2293	3	2	30.5182	59.8934	256.41	48.9641	78.9827	254.98	15.9058	54.1432	48.4278	241.73	29.5249
BMW2294	3	1.33333	19.8154	74.542	252.11	21.3218	80.0466	256.94	-8.73895	16.9673	46.6911	242.16	-6.54187
BMW2295	3	1.33333	36.5839	80.439	250.94	25.2677	85.0049	257.95	-3.24837	26.338	52.328	241.97	-3.72796
BMW2296	0	1	33.7967	69.0317	251.47	20.9948	80.0325	257.97	-7.49068	14.2647	43.7217	241.89	-10.7588
BMW2297	1	0	62.23	69.2973	248.64	43.4564	78.191	260.03	18.1215	34.883	48.2903	240.31	9.20335
BMW2299	2	0	43.2539	78.9856	252.41	23.0112	80.055	259.93	-2.47668	12.9763	58.879	241.12	-15.4512
BMW2300	3	0.666667	19.9965	60.9639	250.46	22.2247	67.0466	256.04	-9.2125	18.0047	45.6918	242.27	-6.32222
BMW2302	3	0.333333	19.8976	75.7774	257.36	26.0591	80.0094	263.93	6.68877	15.1125	52.3777	245.71	-6.53509
BMW2304	3	0	25.4862	65.4968	251.53	19.7871	75.0965	256.08	-11.5889	26.6964	41.222	240.98	-1.54775
BMW2305	0	0	26.7565	61.7099	251.02	32.2937	73.9961	257.5	3.08941	16.7792	37.0464	240.6	-13.8666
BMW2306	3	1	69.2016	72.4709	250.53	48.5543	76.0965	254.97	15.4807	40.7844	43.3957	240.04	11.8372
BMW2307	3	0	68.7647	59.3942	252.17	35.5137	70.191	257.97	7.02822	26.9673	44.6911	242.16	2.99172
BMW2309	3	2	28.4289	74.542	254.5	29.9362	79.5508	259.99	4.54008	24.9701	35.0047	243.11	0.714887
BMW2310	3	1	32.2312	78.3566	253.26	26.2985	85.055	258.26	-1.74346	12.4511	49.8946	241.27	-12.194
BMW2311	3	0	62.969	73.402	251.55	48.859	85.0629	257.86	20.2053	45.9085	44.3983	241.75	13.4276
BMW2312	0.333333	0	64.5941	73.7524	248.88	28.4007	79.6505	256.18	-2.82238	27.5153	46.3401	241.78	-4.29384
BMW2314	3	2.5	28.9733	73.7136	253.95	NA	NA	NA	NA	16.6964	49.0699	243.21	-6.41501
BMW2315	3	2	25.7416	67.3013	251.58	17.6518	85.0325	260.03	-7.68314	12.4765	49.6132	242.93	-10.7259
BMW2320	3	1	39.2895	76.4295	253.92	43.2678	79.9547	260.04	17.9482	35.9085	54.8137	240.19	13.4625
BMW2321	2	1.33333	48.4277	70.594	251.77	40.5493	75.0629	259.03	13.685	19.2418	44.8137	242.19	-5.37607
BMW2322	3	1	18.2825	82.7358	255.9	12.6617	93.43	264.49	-5.85218	20.3007	45.0834	245.96	1.48902
BMW2323	3	3	76.0103	70.2953	250.24	91.9191	74.0508	255.6	59.809	41.7028	42.4703	239.63	4.47233
BMW2324	3	0.333333	28.5588	63.6223	253.61	49.683	82.3735	253.5	14.3612	24.182	43.3401	240.78	-2.92246
BMW2325	0.666667	1	19.0663	81.9682	252.45	21.7644	87.0906	260.26	-3.21878	17.5751	41.3983	244.75	-2.86121
BMW2326	3	1	30.1134	73.3092	254.51	28.3992	89.8276	258.97	1.44311	NA	NA	NA	NA
BMW2327	3	3	25.9645	80.727	250.52	31.7803	89.0094	258.95	4.79362	20.4485	49.1361	240.99	-8.12
BMW2328	2	2	36.76	80.1332	253.58	34.6029	82.055	260.16	9.46678	18.5739	49.0381	244.31	-3.43108
BMW2329	0.666667	3	31.4927	69.651	253.57	30.1422	80.9827	258.49	2.452	32.2092	50.3523	241.8	8.3439
BMW2330	0	1.66667	43.0771	69.8558	254.53	39.9191	79.055	255.97	8.37485	18.7064	47.285	241.94	-5.95457
BMW2331	3	0	34.2812	73.123	252.08	26.0129	85.0395	258.83	-1.15731	21.6368	41.0047	243.11	-2.00319
BMW2332	3	2	37.8496	77.313	250.66	26.9451	91.5477	256.36	-4.00269	18.4458	55.7536	242.83	-3.90922
BMW2333	3	0	38.1081	80.1054	250.36	18.3844	80.6505	259.87	-7.19524	16.338	48.328	245.97	-3.75981
BMW2334	3	1	14.1829	71.5745	254.42	12.979	82.0629	260.08	-12.2795	16.3556	54.6226	243.2	-5.95945
BMW2336	1	2.66667	13.4402	72.472	257.79	16.4589	84.1117	260.99	-7.40783	15.3007	60.0834	245.96	-7.85306
BMW2337	0	0	17.3437	75.791	251.6	16.6177	80.0906	258.04	-11.7607	29.9701	49.5371	241.86	6.14994
BMW2338	3	0.666667	24.4702	66.777	256.39	23.2845	76.191	260.03	-2.05044	40.2037	43.762	241.91	14.5402
BMW2340	0	1	27.3145	72.585	254.23	21.7271	82.191	258.05	-6.63603	46.7612	57.9403	242.54	24.6966
BMW2342	0	0	35.5161	64.3238	253.43	17.8257	77.0466	258.08	-10.4915	20.8098	43.4278	245.73	1.23197
BMW2344	3	1.33333	38.5946	52.2869	253.55	38.2358	65.6505	257.03	8.3127	24.4188	40.2346	243.79	2.14003
BMW2347	1	1	17.7521	76.7934	252.54	19.9626	88.5906	259.44	-6.27468	15.3007	45.0834	244.96	-12.1082
BMW2348	3	1.66667	35.2254	70.6223	251.61	30.984	85.9827	257.26	1.41266	21.3096	45.879	242.12	-3.52193
BMW2350	3	0	35.7129	85.1489	254.61	27.0023	86.6505	256.99	-2.98198	21.3096	53.5241	242.69	-1.48344
BMW2351	3	1.33333	37.1386	77.1546	254.02	25.698	85.0325	261.05	1.92303	31.6499	50.3519	242.53	4.80605
BMW2352	3	0	38.6544	70.2409	253.87	35.3454	85.0906	256.98	5.34583	21.7795	50.2323	242.46	-1.73966
BMW2353	3	2	24.7918	87.5885	256.29	16.7899	90.055	265.83	0.325403	14.1177	55.8946	243.27	-8.57211
BMW2354	3	1.66667	35.8126	75.9845	252.03	19.1626	85.0466	258.99	-7.7629	17.5751	45.3983	239.75	-10.126
BMW2355	3	2.33333	36.6534	74.5536	252.67	28.5662	85.0629	259.87	2.98656	18.537	52.4786	302.9	18.352
BMW2356	3	1	40.0723	77.1938	251.26	25.521	90.0325	258.26	-2.52096	26.2064	51.9399	241.91	2.7438
BMW2358	3	0	18.4551	71.0067	254.98	17.4539	83.0906	260.92	-6.51989	17.9763	49.879	245.12	-3.68575
BMW2360	0	1	36.6073	59.681	249.7	21.4578	69.9827	255.97	-10.0865	21.6964	40.222	241.98	-4.87675
BMW2361	3	2	22.8682	80.982	254.42	16.2509	84.9827	258.97	-10.7052	16.6964	45.4301	241.95	-8.43647
BMW2362	3	2	32.3845	73.3133	251.62	33.0417	78.0965	257.04	3.13389	24.8301	50.1678	241.89	0.860753
BMW2363	3	1.66667	21.8921	73.6223	255.61	15.046	85.0629	259.97	-10.3807	16.3049	47.1242	245.28	-4.36767
BMW2364	3	0	21.7099	70.9735	255.58	17.8142	84.0686	260.4	-6.95487	26.9673	56.0834	246.96	4.85624
BMW2365	3	0	17.2562	78.1124	256.28	19.5711	89.9827	259.97	-5.85561	16.3096	50.879	246.12	-4.92571
BMW2366	2	1.66667	22.4083	62.3013	253.58	25.971	71.3528	261.98	3.61836	16.9673	46.0834	241.96	-7.17502
BMW2367	3	1.66667	35.3533	71.7656	248.05	19.9058	75.0466	254.97	-13.1678	25.0946	48.4156	241.99	0.868465
BMW2368	0	1.66667	20.0527	78.4747	254.44	17.8284	85.0466	261.18	-5.74775	15.0298	52.222	245.98	-6.784
BMW2369	0.333333	1.66667	18.123	68.0189	251.31	18.5445	76.6505	256.26	-12.5562	21.2064	50.785	241.94	-2.53244
BMW2372	3	2.33333	17.5113	72.4101	255.41	16.9282	91.191	259.97	-8.49851	20.8098	55.7481	243.65	-1.85226
BMW2373	1	2	15.1914	77.5493	253.05	19.9299	78.0466	256.93	-10.1461	20.0245	46.8081	244.08	-2.03991
BMW2376	3	1	42.4792	78.9845	251.03	27.0446	76.5547	257.55	-2.08322	18.0047	45.6918	245.27	-2.37976
BMW2377	1	2.66667	19.3338	72.4882	257.58	11.6103	87.0629	260	-13.7705	14.2536	51.1496	245.39	-7.30363
BMW2378	0	1	52.6671	77.4882	248.58	40.4756	76.8276	256.95	10.4301	19.1177	49.8946	241.27	-5.52743
BMW2384	0	1.33333	23.3716	77.8091	253.56	18.1921	94.6505	261.06	-5.56757	22.5751	53.8137	244.19	0.412971
BMW2386	2	1.33333	26.6918	78.995	253.63	22.5391	81.6269	258.59	-4.99816	20.8486	42.3081	243.01	-2.63175
BMW2387	3	3	41.89	73.8461	-1941.99	23.1743	79.6505	255.97	-8.36995	27.7069	50.4739	239.61	2.89116
BMW2388	3	1.33333	39.4187	51.7934	252.54	30.1923	63.4208	258.98	3.2515	20.5425	34.9399	243.74	-2.24496
BMW2392	0	1	43.0235	80.7491	255.26	19.5013	84.1188	263.54	-0.465493	32.2092	53.3523	241.8	9.19207
BMW2393	3	0.666667	51.2687	73.4313	247.78	25.5511	85.055	256.08	-5.82492	50.2279	50.3619	238.51	17.0188
BMW2394	3	1.66667	39.0612	78.1018	253.29	21.8385	92.5367	258.09	-6.46345	25.1125	50.0464	241.6	-6.19566
BMW2395	2.5	0	54.3589	70.2736	250.27	34.2318	76.8166	256.99	4.24752	24.182	31.3401	241.78	-4.71053
BMW2396	0	0	23.3934	76.77	254.59	20.9553	82.0965	261.29	-2.45261	15.9085	54.8137	243.19	-6.35911
BMW2397	3	1	22.848	57.6399	256.02	25.7871	73.0906	257.05	-4.10542	24.2083	43.4683	242.56	-0.318088
BMW2398	3	0.333333	32.5336	80.926	251.85	32.0132	90.191	258.9	4.95005	13.8759	47.9399	243.74	-8.70509
BMW2399	0	1.33333	69.6658	69.9487	251.53	41.1566	81.0322	259.09	14.384	33.4458	46.3777	241.71	8.44948
BMW2401	3	2.66667	43.123	67.0189	254.31	18.2686	80.0965	256.97	-11.7463	30.8098	45.4278	240.73	3.96397
BMW2402	0	1	39.8896	77.4011	251.03	31.8733	87.191	256.28	0.803156	35.5425	41.9399	244.74	14.6964
BMW2406	3	0.666667	56.805	81.6093	246.56	29.9896	82.0094	252.97	-6.14282	35.5552	51.7196	239.41	7.70436
BMW2409	3	2.33333	21.8262	80.8314	252.76	18.4445	85.0466	257.05	-11.448	18.4279	49.9403	245.54	-2.89489
BMW2410	3	0.333333	24.5545	73.2534	253.9	17.6076	75.4827	262.4	-4.10269	15.8486	58.3401	242.78	-5.7617
BMW2413	3	0.666667	15.6879	71.4864	255.71	17.3501	76.6505	261.05	-6.42487	27.4765	50.7481	243.65	4.67314
BMW2414	3	3	42.4692	81.4111	249.59	26.474	77.0965	257.85	-2.19501	37.383	55.5537	241.13	11.5403
BMW2417	3	0	34.3406	62.0853	257.57	18.8577	73.0466	261.15	-4.76433	35.9085	46.3983	241.75	11.2061
BMW2418	0	0	33.3786	69.3478	252.05	18.5607	78.6505	257.94	-9.97066	25.9085	42.1199	241.81	0.0117905
BMW2419	3	0.666667	25.288	80.1034	250.77	12.1496	81.0629	261.16	-11.4571	16.7028	54.0566	240.11	-6.44755
BMW2421	3	1	34.5466	77.9367	252.98	33.9712	86.9547	258.29	5.97512	19.6429	41.5241	244.69	-1.299
BMW2422	3	1	44.8211	78.7159	252.37	33.4389	86.055	258.97	6.48281	28.4279	57.9403	241.54	6.73386
BMW2423	3	2	24.1151	74.6791	251.26	16.0795	79.0093	257.6	-12.9719	NA	NA	NA	NA
BMW2424	3	2.33333	28.3536	78.592	254.02	33.2537	89.8276	257.18	3.56	23.4464	47.2568	241.05	-2.18051
BMW2425	3	1	46.8318	78.333	252.53	31.2672	91.9827	259.01	4.37228	26.6964	46.4301	242.95	3.03823
BMW2426	3	0	23.1418	61.6798	251.64	27.4415	67.0325	256.97	-2.57337	22.5751	40.8137	242.19	-2.95909
BMW2427	3	0	29.3493	76.797	254.01	23.8158	78.9547	259.05	-3.01794	20.2037	48.762	241.91	-4.12181
BMW2428	3	1	33.2062	74.9662	251.55	19.5736	84.0094	259.05	-7.26014	17.5751	53.1199	240.81	-5.51922
BMW2429	3	0	25.9892	79.0732	256.04	16.7908	92.0094	261.05	-6.98417	14.6429	60.2834	245.16	-8.77734
BMW2430	3	2	37.7849	76.7454	251.85	33.8715	81.9547	255.18	1.11903	16.0402	45.8035	241.23	-9.5514
BMW2432	3	0.333333	57.2774	73.3345	247.48	28.8698	78.8276	255.05	-4.08149	31.6964	41.4301	237.95	-2.08618
BMW2435	3	0	18.7859	76.704	256.11	9.4285	85.0094	265.16	-8.06069	23.8759	49.0915	242.98	0.668103
BMW2437	3	1	17.1375	80.4642	251.91	22.1441	92.0466	256.08	-9.23192	26.9673	37.7073	241.67	-7.2009
BMW2438	0.333333	0	22.6528	79.2564	249.82	19.0213	86.6002	257.59	-10.0453	18.634	49.7073	238.67	-7.01328
BMW2439	3	0	40.1397	81.7864	249.17	38.0789	88.0094	254.98	5.02055	25.0298	51.0699	238.21	-0.776101
BMW2440	3	0	23.9229	73.1124	253.28	18.8102	82.0325	256.29	-12.2447	29.2418	47.3983	240.75	3.74953
BMW2441	3	0.666667	12.6559	77.0732	256.04	18.1682	86.0094	259.86	-7.42674	15.1131	52.5235	244.51	-7.25159
BMW2442	3	0	41.6158	70.7358	249.9	30.7845	84.9827	254.05	-3.69618	20.0946	46.2526	240.65	-6.33579
BMW2443	0	0	36.8699	72.1606	250.37	34.1241	80.5006	255.44	1.76927	42.598	43.6545	238.85	5.66166
BMW2444	0	0	32.6308	81.4992	254.3	22.3648	96.9547	259.94	-3.10779	15.1131	58.5235	241.51	-6.43934
BMW2445	0	0.666667	32.6622	65.3238	252.56	19.2657	87.0325	256.95	-10.7798	35.9085	46.8137	239.19	8.26927
BMW2446	2	0	37.1297	76.2764	251.73	44.5857	85.0466	256.28	13.5156	27.6581	49.2625	241.25	2.93542
BMW2447	3	1.66667	19.4187	82.7934	250.54	18.6884	85.5049	261.02	-5.13245	20.5425	47.9399	245.74	-0.0286253
BMW2448	3	2	37.2975	67.4411	252.45	21.5475	69.0629	256.92	-8.54384	43.3695	44.4703	241.63	17.4646
BMW2449	3	0.666667	20.92	79.9505	250.53	25.7518	87.8276	257.9	-2.84074	21.3096	48.5241	241.69	-3.20955
BMW2451	3	0	54.3775	73.7434	249.1	35.9652	86.9547	255.01	2.95273	25.7844	50.2577	240.51	0.750968
BMW2452	3	0	17.829	77.6272	253.53	32.1951	83.0629	259.83	6.55428	33.3034	49.5371	242.86	10.2685
BMW2453	0	0	22.8496	55.313	254.66	18.778	65.0325	259.94	-6.69459	24.2418	41.8137	242.19	-8.26255
BMW2454	3	1	32.5488	68.4274	252.17	41.5833	75.0629	255.99	10.0696	37.9809	43.8631	240.16	6.29881
BMW2455	3	0	18.5946	73.2869	255.55	31.9099	85.0477	262.89	10.949	21.9673	47.7073	243.67	0.0781627
BMW2456	3	1	23.3587	66.3536	250.71	26.2536	72.0616	258.5	-1.4213	36.9673	44.0834	239.96	2.03341
BMW2457	3	0	14.417	69.5118	257.16	13.3518	75.0906	263.97	-5.95736	19.9832	45.3519	244.53	-1.45076
BMW2458	3	0	56.4585	73.5885	250.29	29.0048	75.4413	256.5	-1.72888	16.338	47.6697	241.9	-7.74958
BMW2459	3	0	15.6953	76.6816	253.53	23.387	82.055	259.05	-3.44674	29.9701	53.0047	242.11	7.25227
BMW2461	3	2.66667	45.5646	69.3566	247.26	23.2596	81.0466	254.97	-9.81404	16.6964	49.222	240.98	-8.38365
BMW2464	3	0	20.7472	67.8029	252.36	24.1338	79.8276	255.83	-7.62457	16.3096	47.2834	242.16	-8.06369
BMW2465	2	2.33333	32.7796	74.813	253.01	18.4408	87.8276	259.98	-6.97061	20.0361	47.1883	245.77	-0.372247
BMW2467	1	1	36.5177	78.4069	252.6	17.2054	89.8276	258.85	-9.93422	24.1432	53.4278	242.73	1.23674
BMW2468	3	1	42.851	65.4782	252.18	33.6749	70.5935	259.04	6.82586	18.3695	39.1883	244.77	-2.14083
BMW2469	0.666667	0	27.0833	75.054	256.39	28.3723	80.055	260.98	4.49028	19.1177	51.3957	244.04	-3.51265
BMW2470	0.666667	1.33333	40.1134	75.8534	248.53	33.0451	94.8276	255.06	0.109104	31.2106	50.3974	240.19	6.27043
BMW2471	3	0	50.7151	70.7185	253.59	29.6205	80.0728	259.01	2.72558	21.7028	46.0566	242.11	-3.04102
BMW2472	3	0	54.9214	61.2801	256.11	27.8813	69.9827	258.97	0.925207	37.5711	38.5918	242.89	12.8661
BMW2473	3	0	58.2997	75.2396	253.14	35.5375	71.5362	259.9	10.0037	27.5153	47.3527	243.1	4.68367
BMW2474	3	1.66667	24.8211	71.4866	253.55	23.5079	79.0965	260.77	-0.695296	33.8556	47.9556	243.95	11.8
BMW2475	0	0.333333	24.3194	69.2564	250.82	24.4128	73.5147	257.49	-4.80679	21.6368	43.4131	241.61	-4.26356
BMW2476	3	0	42.8799	61.9367	250.98	NA	NA	NA	NA	37.9763	37.5241	243.69	15.056
BMW2477	0.166667	0	48.6448	72.9166	250.78	28.6549	77.0325	256.05	-2.767	14.6429	45.879	241.12	-11.477
BMW2478	3	0	43.9441	77.3345	252.48	23.1016	85.0906	260.83	-1.00983	24.6429	56.2834	242.16	2.36847
BMW2481	3	0.333333	42.4139	77.8029	251.36	34.3167	86.8276	256.04	2.8795	28.4464	53.2568	239.05	4.58757
BMW2483	1	0	37.7817	69.4129	254.45	37.8294	84.0906	260.03	12.4945	32.0398	46.8509	244.83	10.6374
BMW2485	0	1	47.2801	58.8791	253.56	33.3941	66.0466	261.05	9.61913	35.1131	41.2568	243.05	11.0192
BMW2489	2	0	36.0438	81.5155	251.88	17.6563	72.0906	260.93	-6.30219	22.4765	47.4278	242.73	-1.35879
BMW2490	3	1.33333	18.9812	74.585	257.23	27.3379	88.191	259.95	1.88061	23.4279	50.4156	240.99	-0.949464
BMW2492	3	0	19.8778	62.1306	252.56	NA	NA	NA	NA	23.537	48.762	242.91	0.103344
BMW2493	3	0	53.8686	64.0327	253.91	31.7128	70.0466	257.98	3.24261	45.9314	43.6545	241.85	20.9771
BMW2494	3	1	24.3775	73.7434	255.1	17.24	83.5768	260.11	-7.97259	21.7028	49.4703	244.63	-0.288231
BMW2496	3	2.66667	19.3194	79.4878	252.49	22.6823	95.0094	256.98	-7.31727	21.8248	52.083	241.28	-1.8299
BMW2497	3	1	24.0488	72.2696	252.39	23.7066	79.9547	258.03	-4.68712	19.9701	48.4131	242.61	-3.44612
BMW2498	3	0	35.5603	73.6973	251.37	25.5016	80.9547	257.15	-4.23798	21.3096	48.879	242.12	-10.0047
BMW2503	0.666667	0	32.8935	77.895	251.3	33.3841	88.9827	256.86	3.201	23.4458	51.0464	239.6	-8.70742
BMW2504	3	1	30.1217	84.0067	252.98	21.0807	89.5715	257.98	-7.38949	23.3695	51.1883	241.77	-0.324705
BMW2505	3	0	29.7894	71.4204	253.88	27.7977	75.1437	259.47	1.6063	33.634	43.0834	239.96	5.36367
BMW2506	1	0	26.2132	73.9367	249.98	44.6484	78.0629	256.18	13.4253	24.6472	50.7644	241.49	-2.64303
BMW2507	3	2	21.1813	76.6399	255.02	23.1871	88.9547	261.08	-0.541986	25.8098	53.7481	244.65	3.29725
BMW2508	3	2	25.463	80.2764	250.73	39.8579	86.6505	256.98	9.85833	19.8428	57.0502	241.22	-2.08217
BMW2509	0	0	43.8371	77.4514	252.98	32.9969	76.0629	261.05	9.22193	27.4765	55.4278	242.73	4.87965
BMW2510	1	0	26.6158	71.7358	250.9	27.6217	89.9827	257.16	-2.10258	52.5751	49.1199	240.81	27.8052
BMW2511	0	3	27.3796	79.1489	253.61	20.543	87.191	259.01	-6.35192	11.3096	46.879	244.12	-10.9815
BMW2512	1	3	32.02	76.7656	250.05	23.4175	83.6505	259.97	-2.00921	20.7844	51.3957	240.04	-3.96435
BMW2513	0	2.33333	36.5894	88.5552	253.39	17.8361	78.0094	260.05	-7.46825	20.7844	44.8946	244.27	-1.36743
BMW2514	3	0	55.072	85.0716	250.02	35.318	95.8276	257.97	6.83252	30.2037	56.7883	241.84	0.74325
BMW2515	3	1.5	26.856	76.9797	249.07	37.3212	87.0906	256.29	6.26635	34.1177	49.8946	240.27	1.53726
BMW2516	3	2.33333	39.0646	79.2195	247.94	45.0959	82.055	256.03	13.6434	35.0298	54.4301	237.95	4.60791
Ambition	0	0	17.9987	66.607	254.65	20.5747	78.2389	260.89	-3.44497	20.3897	46.3059	243.35	-2.57919
BAYP4535	0.5	0	31.9062	67.5824	252.79	23.8058	73.8308	259.23	-2.75265	24.2438	42.3839	241.19	-2.94583
Bussard	3	1.22222	63.2305	81.5952	251.4	31.4643	92.0414	258.66	4.0341	33.0504	57.2521	240.51	8.09681
Event	0	0	50.5613	71.3881	253.89	34.7391	74.9384	260.26	9.75592	24.4198	49.3911	244.01	1.27574
Firl3565	0	1.125	19.705	75.503	254.43	19.6519	82.1563	261.24	-3.83248	19.0387	47.6832	244.05	-3.07898
Format	2	1.14286	19.9301	68.3437	256.25	18.0298	77.0379	262.97	-2.80874	16.0507	46.8382	247.38	-2.13991
Julius	3	0.222222	28.8916	71.1698	254.73	21.5265	79.6918	259.51	-4.60372	29.9453	46.6961	243.78	7.45988
Potenzial	3	1.33333	35.759	68.805	252.27	31.4402	75.2919	258.85	4.30058	19.4119	46.1605	241.27	-6.12181
